# Supplementary material for: Correction to: Functional variation in allelic methylomes underscores a strong genetic contribution and reveals novel epigenetic alterations in the human epigenome
Source: Genome Biol. 2019 May 7;20:89. doi: 10.1186/s13059-019-1702-7 (PMC6503438; doi:10.1186/s13059-019-1702-7)
Supplement: Supplementary file 1 — Description of MCC-Seq capture panel. This file contains: (1) summary of CpGs and genomic regions targeted by the MCC-Seq capture panel design (.xlsx Excel spreadsheet format), and (2) a list of the targeted regions (.bed text file). (ZIP 4405 kb) [file 13059_2019_1702_MOESM1_ESM.zip]

Archive with 2 entries (2 files):
- immune_V1_capture_targets.bed
- MCC-Seq Capture panel summary.xlsx
