# Supplementary material for: Correction to: Functional variation in allelic methylomes underscores a strong genetic contribution and reveals novel epigenetic alterations in the human epigenome
Source: Genome Biol. 2019 May 7;20:89. doi: 10.1186/s13059-019-1702-7 (PMC6503438; doi:10.1186/s13059-019-1702-7)
Supplement: Supplementary file 1 — Description of MCC-Seq capture panel. This file contains: (1) summary of CpGs and genomic regions targeted by the MCC-Seq capture panel design (.xlsx Excel spreadsheet format), and (2) a list of the targeted regions (.bed text file). (ZIP 4405 kb) [file 13059_2019_1702_MOESM1_ESM.zip › immune_V1_capture_targets.bed]

chr1	10415	10721
chr1	11140	11413
chr1	15800	15934
chr1	18765	18899
chr1	29335	29554
chr1	68788	68925
chr1	69525	69659
chr1	91486	91620
chr1	96494	96633
chr1	237732	237940
chr1	240367	240517
chr1	449011	449153
chr1	521478	521730
chr1	530903	531028
chr1	534178	534320
chr1	537463	537637
chr1	537733	538437
chr1	538438	538577
chr1	538617	539251
chr1	539338	539461
chr1	539792	540049
chr1	540353	541146
chr1	541198	541545
chr1	541658	542106
chr1	542247	542568
chr1	542692	542929
chr1	543238	543464
chr1	543473	544361
chr1	544427	544776
chr1	546038	546756
chr1	547762	548005
chr1	548167	548255
chr1	548403	548537
chr1	548813	548946
chr1	549098	549233
chr1	549277	549406
chr1	549467	549594
chr1	550042	550106
chr1	550357	550547
chr1	550598	550768
chr1	550793	551073
chr1	551077	551302
chr1	551463	551674
chr1	551732	552047
chr1	552167	552300
chr1	552477	552585
chr1	552657	552987
chr1	553068	553249
chr1	554123	554271
chr1	554332	554876
chr1	554977	555113
chr1	555182	555292
chr1	555543	555747
chr1	555858	556037
chr1	556227	556370
chr1	556383	556612
chr1	556977	557203
chr1	557208	557464
chr1	557503	557715
chr1	557903	558035
chr1	558153	558301
chr1	558332	558576
chr1	558607	558899
chr1	559177	559306
chr1	559417	559597
chr1	559922	560054
chr1	560152	560290
chr1	560887	560982
chr1	561392	561549
chr1	561597	561727
chr1	562307	562409
chr1	562622	562934
chr1	563512	563651
chr1	563782	563938
chr1	563982	564548
chr1	564832	564955
chr1	565367	565550
chr1	568607	568783
chr1	570012	570175
chr1	570207	570371
chr1	570687	570819
chr1	570917	571054
chr1	571657	571784
chr1	571907	572007
chr1	572102	572426
chr1	572572	572704
chr1	572822	573118
chr1	573577	573955
chr1	574397	574528
chr1	578137	578434
chr1	585500	585661
chr1	586105	586288
chr1	586460	586605
chr1	586790	586898
chr1	587537	587674
chr1	587717	587841
chr1	587857	587992
chr1	588635	588803
chr1	589617	589744
chr1	590087	590210
chr1	590482	590612
chr1	590940	591082
chr1	591255	591395
chr1	591760	591892
chr1	591945	592145
chr1	592147	592397
chr1	592730	592984
chr1	593212	593358
chr1	593500	593609
chr1	594080	594289
chr1	594417	594610
chr1	594977	595266
chr1	595312	595389
chr1	595517	595638
chr1	595770	595941
chr1	596035	596170
chr1	596232	596431
chr1	596552	596691
chr1	597502	597636
chr1	599067	599169
chr1	599430	599593
chr1	600855	600969
chr1	601012	601190
chr1	601210	601822
chr1	602077	602222
chr1	602317	602452
chr1	605815	606141
chr1	606742	606870
chr1	607033	607292
chr1	607447	607576
chr1	607667	607796
chr1	609277	609409
chr1	609897	610020
chr1	610062	610259
chr1	610357	610603
chr1	610623	610995
chr1	611168	611304
chr1	611812	611969
chr1	612083	612219
chr1	612917	613058
chr1	618147	618328
chr1	618382	618487
chr1	618543	618730
chr1	619507	619646
chr1	620028	620233
chr1	620292	620418
chr1	621192	621534
chr1	622507	622779
chr1	623023	623156
chr1	663087	663225
chr1	713647	714692
chr1	738284	738540
chr1	738909	739038
chr1	739319	739615
chr1	739617	739751
chr1	739777	739982
chr1	740137	740376
chr1	740687	740931
chr1	740994	741418
chr1	741519	742057
chr1	742177	742431
chr1	742462	742795
chr1	742909	743056
chr1	743089	743314
chr1	743389	743574
chr1	744399	744525
chr1	744532	744748
chr1	744757	744893
chr1	744957	745204
chr1	745224	745350
chr1	746034	746168
chr1	746327	746464
chr1	746672	747078
chr1	747092	747221
chr1	747549	747696
chr1	747697	747824
chr1	748032	748164
chr1	748172	748301
chr1	748397	748609
chr1	748747	748897
chr1	749232	749563
chr1	749579	749751
chr1	749759	749940
chr1	749969	750412
chr1	750439	750574
chr1	750612	750951
chr1	751527	751618
chr1	751717	751843
chr1	752399	752567
chr1	752617	753289
chr1	753299	753601
chr1	753612	753850
chr1	754049	754317
chr1	754379	754578
chr1	758764	758905
chr1	760852	761031
chr1	761234	761521
chr1	761542	761677
chr1	761747	761878
chr1	761937	763622
chr1	763752	763879
chr1	764042	764163
chr1	764257	764390
chr1	764962	765102
chr1	765574	765686
chr1	779929	780149
chr1	785561	785698
chr1	787334	787491
chr1	790599	790756
chr1	791231	791371
chr1	793484	793620
chr1	793894	794036
chr1	799466	799592
chr1	800021	800152
chr1	801056	801340
chr1	803019	803213
chr1	804296	804490
chr1	804859	805678
chr1	809404	809545
chr1	812184	812317
chr1	812481	812830
chr1	813251	813388
chr1	825128	825268
chr1	826172	826305
chr1	826392	826531
chr1	832688	833016
chr1	833102	833290
chr1	833438	833630
chr1	833755	833999
chr1	834117	834419
chr1	837472	837607
chr1	838315	838562
chr1	838663	838802
chr1	839370	839517
chr1	839555	841190
chr1	841227	841356
chr1	841700	841835
chr1	841972	842599
chr1	843423	843653
chr1	845195	847177
chr1	847750	847885
chr1	847922	848537
chr1	848542	848675
chr1	849480	849608
chr1	851935	852505
chr1	852570	853464
chr1	853812	853997
chr1	854700	855119
chr1	855360	856196
chr1	856205	857294
chr1	857340	857463
chr1	857592	857727
chr1	858080	858207
chr1	858302	862096
chr1	862240	862764
chr1	864250	864675
chr1	864817	865082
chr1	865525	865659
chr1	865797	865904
chr1	866970	867100
chr1	867130	867538
chr1	867870	868009
chr1	868117	869445
chr1	870265	872045
chr1	872170	872307
chr1	872317	872565
chr1	872670	872806
chr1	874537	874747
chr1	874842	874969
chr1	875045	878910
chr1	879307	879483
chr1	879892	880030
chr1	880857	880991
chr1	882480	882611
chr1	883470	883612
chr1	884802	885042
chr1	886355	886610
chr1	887510	887651
chr1	888357	888481
chr1	888890	889023
chr1	889152	889291
chr1	890720	890892
chr1	890990	891267
chr1	892640	892755
chr1	892797	892997
chr1	893892	897072
chr1	897240	897388
chr1	897432	897658
chr1	897890	898020
chr1	898242	898465
chr1	898785	898919
chr1	898937	899065
chr1	899117	899248
chr1	899367	899507
chr1	900357	900618
chr1	900767	901138
chr1	901247	902789
chr1	903475	903610
chr1	905530	906787
chr1	906897	907033
chr1	907052	907189
chr1	907550	907761
chr1	909252	909390
chr1	910160	910296
chr1	911035	912178
chr1	912535	912690
chr1	914325	914451
chr1	915245	915466
chr1	915990	916130
chr1	916285	916418
chr1	916430	916570
chr1	916795	916936
chr1	917050	917185
chr1	917190	917318
chr1	917575	917718
chr1	917760	917960
chr1	918350	918565
chr1	918630	918767
chr1	919140	919491
chr1	919540	919976
chr1	920520	920651
chr1	921945	922083
chr1	931120	933099
chr1	933135	937569
chr1	937620	937776
chr1	938845	938976
chr1	939380	939512
chr1	939740	939892
chr1	939915	941432
chr1	941740	942572
chr1	942580	942741
chr1	942960	943131
chr1	943420	943489
chr1	943565	943693
chr1	944430	944799
chr1	946035	946118
chr1	946645	946766
chr1	946815	947425
chr1	948400	948541
chr1	948565	950167
chr1	950870	951035
chr1	954600	955336
chr1	955350	957175
chr1	958145	958692
chr1	959940	960075
chr1	960695	960829
chr1	961715	962723
chr1	963535	963656
chr1	963820	963961
chr1	964430	964571
chr1	967300	967474
chr1	967495	967629
chr1	967770	970366
chr1	970840	970970
chr1	971225	971474
chr1	971760	971948
chr1	972160	972295
chr1	973535	973665
chr1	973830	973959
chr1	974100	974234
chr1	974245	974516
chr1	974605	976777
chr1	976935	977074
chr1	977840	977965
chr1	978150	978284
chr1	978340	978744
chr1	979200	979343
chr1	979420	979665
chr1	980045	980440
chr1	981105	981278
chr1	981325	981464
chr1	981505	981636
chr1	982125	982382
chr1	982430	982563
chr1	982855	983112
chr1	983195	983328
chr1	983330	983456
chr1	983480	983654
chr1	984320	984483
chr1	984925	985061
chr1	985185	985309
chr1	985325	985454
chr1	985975	986107
chr1	986495	986632
chr1	986835	986966
chr1	987435	987569
chr1	988555	988703
chr1	989160	989461
chr1	990225	990397
chr1	990405	990626
chr1	991465	991636
chr1	991650	991788
chr1	993515	995481
chr1	995730	996361
chr1	997210	997472
chr1	997540	1000292
chr1	1000500	1000924
chr1	1001175	1001326
chr1	1001445	1001578
chr1	1001810	1002134
chr1	1002225	1002398
chr1	1002600	1002738
chr1	1003070	1003198
chr1	1003310	1005621
chr1	1005850	1006126
chr1	1006405	1006666
chr1	1007650	1007978
chr1	1008025	1008275
chr1	1009080	1009544
chr1	1009555	1009849
chr1	1010145	1010370
chr1	1010575	1010710
chr1	1011505	1011631
chr1	1012460	1012620
chr1	1012840	1013020
chr1	1013570	1013743
chr1	1014130	1014302
chr1	1014720	1015806
chr1	1015870	1016148
chr1	1016295	1016538
chr1	1016605	1016775
chr1	1016960	1017186
chr1	1017250	1017436
chr1	1018050	1018189
chr1	1018190	1018325
chr1	1018415	1018547
chr1	1018985	1019124
chr1	1019795	1020070
chr1	1020300	1020434
chr1	1020675	1020862
chr1	1020965	1021072
chr1	1021145	1021376
chr1	1022465	1022711
chr1	1022835	1023057
chr1	1023095	1023394
chr1	1023825	1023960
chr1	1024020	1024254
chr1	1024345	1024678
chr1	1026195	1026323
chr1	1026345	1026478
chr1	1027455	1027627
chr1	1027655	1027794
chr1	1028820	1028945
chr1	1030590	1030734
chr1	1034225	1034319
chr1	1034330	1034720
chr1	1034745	1035024
chr1	1035055	1035231
chr1	1039635	1039760
chr1	1042355	1042502
chr1	1045318	1045550
chr1	1046023	1046400
chr1	1047030	1047167
chr1	1047408	1047549
chr1	1049800	1049933
chr1	1050048	1050279
chr1	1050355	1052513
chr1	1052540	1053188
chr1	1053733	1053969
chr1	1054085	1054280
chr1	1055578	1055968
chr1	1056293	1056411
chr1	1056900	1058879
chr1	1059605	1059952
chr1	1060160	1060282
chr1	1060660	1060931
chr1	1061453	1061696
chr1	1062170	1062311
chr1	1062725	1062864
chr1	1063120	1063254
chr1	1063460	1063600
chr1	1063790	1063925
chr1	1064060	1064193
chr1	1064880	1065105
chr1	1065663	1065791
chr1	1065800	1065936
chr1	1066028	1066159
chr1	1066210	1066344
chr1	1066478	1066616
chr1	1067043	1067278
chr1	1067335	1067469
chr1	1068023	1068157
chr1	1069873	1070109
chr1	1070258	1070394
chr1	1071705	1071912
chr1	1071958	1073288
chr1	1073298	1073586
chr1	1074163	1074401
chr1	1076100	1076365
chr1	1076368	1076501
chr1	1078085	1078215
chr1	1078230	1078365
chr1	1078453	1078595
chr1	1078665	1079041
chr1	1079103	1079366
chr1	1079385	1080684
chr1	1083583	1083713
chr1	1084083	1084223
chr1	1084410	1084544
chr1	1085658	1085858
chr1	1086718	1086890
chr1	1089600	1089736
chr1	1091605	1091739
chr1	1091750	1094207
chr1	1095548	1095806
chr1	1096650	1096835
chr1	1096970	1097094
chr1	1097113	1097331
chr1	1097933	1098559
chr1	1098833	1099236
chr1	1099495	1099712
chr1	1099970	1100619
chr1	1101238	1101527
chr1	1101533	1101698
chr1	1101700	1102063
chr1	1102213	1102505
chr1	1102770	1103002
chr1	1103163	1103385
chr1	1104193	1105878
chr1	1105880	1106244
chr1	1107030	1107513
chr1	1107515	1107818
chr1	1108461	1108592
chr1	1108646	1110174
chr1	1110661	1110918
chr1	1111031	1111169
chr1	1111805	1112165
chr1	1113435	1113695
chr1	1114106	1114236
chr1	1114460	1114635
chr1	1114641	1114768
chr1	1114846	1115144
chr1	1115311	1115645
chr1	1115666	1115799
chr1	1115855	1115995
chr1	1117405	1117713
chr1	1118085	1119029
chr1	1120550	1120687
chr1	1121021	1121129
chr1	1124556	1124700
chr1	1124730	1124866
chr1	1131920	1132051
chr1	1132785	1133039
chr1	1133150	1133316
chr1	1133495	1133621
chr1	1133950	1134093
chr1	1134620	1134744
chr1	1135426	1137223
chr1	1138375	1138512
chr1	1138865	1139001
chr1	1139005	1139132
chr1	1139535	1139673
chr1	1139986	1140145
chr1	1140400	1142700
chr1	1142815	1143230
chr1	1143476	1144901
chr1	1145540	1145748
chr1	1145781	1145923
chr1	1146710	1146976
chr1	1147900	1149837
chr1	1150226	1150576
chr1	1150632	1151004
chr1	1152047	1152985
chr1	1153281	1153550
chr1	1153622	1153762
chr1	1153857	1153992
chr1	1154097	1154227
chr1	1154256	1154391
chr1	1154736	1155086
chr1	1155406	1155544
chr1	1155666	1155807
chr1	1156182	1156321
chr1	1157386	1157749
chr1	1158017	1158152
chr1	1158252	1158484
chr1	1158592	1158721
chr1	1159041	1159175
chr1	1159227	1159484
chr1	1160646	1160783
chr1	1161007	1161146
chr1	1161317	1161458
chr1	1161812	1161946
chr1	1162092	1162352
chr1	1162932	1163067
chr1	1163127	1163260
chr1	1163607	1163748
chr1	1163821	1164000
chr1	1164196	1164592
chr1	1164611	1164814
chr1	1164867	1165802
chr1	1166092	1166412
chr1	1166446	1168629
chr1	1169331	1169461
chr1	1169907	1170138
chr1	1170751	1170943
chr1	1171757	1172002
chr1	1172701	1174479
chr1	1174506	1175679
chr1	1175706	1175921
chr1	1176232	1176507
chr1	1177637	1177772
chr1	1177831	1177955
chr1	1177971	1178116
chr1	1178126	1178305
chr1	1178841	1179056
chr1	1179686	1179964
chr1	1181550	1182852
chr1	1183070	1183308
chr1	1183460	1183591
chr1	1185450	1185608
chr1	1185617	1185793
chr1	1185935	1186748
chr1	1187910	1188040
chr1	1188105	1188244
chr1	1189400	1189516
chr1	1189575	1189715
chr1	1189732	1189863
chr1	1190032	1190308
chr1	1190465	1190854
chr1	1190870	1191005
chr1	1193692	1193816
chr1	1195390	1195922
chr1	1196395	1196528
chr1	1196662	1196806
chr1	1197512	1197629
chr1	1197982	1198119
chr1	1198205	1198340
chr1	1199652	1199788
chr1	1200482	1200642
chr1	1201570	1201701
chr1	1203110	1203328
chr1	1203370	1203731
chr1	1204287	1204424
chr1	1206307	1206442
chr1	1207725	1207858
chr1	1208082	1210173
chr1	1214535	1214689
chr1	1216282	1216512
chr1	1216962	1217744
chr1	1219215	1219587
chr1	1219597	1219772
chr1	1220025	1220167
chr1	1221762	1222072
chr1	1222117	1222254
chr1	1222830	1223004
chr1	1223377	1223508
chr1	1225152	1225302
chr1	1225720	1225856
chr1	1226715	1226991
chr1	1227035	1227622
chr1	1227950	1228076
chr1	1228232	1228457
chr1	1228927	1229174
chr1	1229285	1229395
chr1	1229467	1229648
chr1	1229722	1229862
chr1	1230005	1230143
chr1	1230375	1230495
chr1	1230855	1231071
chr1	1231815	1231958
chr1	1232135	1232383
chr1	1232417	1232558
chr1	1233480	1233607
chr1	1234287	1234432
chr1	1234780	1234911
chr1	1235362	1235597
chr1	1235722	1235860
chr1	1237135	1237273
chr1	1238375	1238505
chr1	1238537	1238881
chr1	1239200	1239342
chr1	1239835	1240551
chr1	1240587	1241476
chr1	1241480	1244920
chr1	1244947	1245251
chr1	1245305	1245408
chr1	1245637	1245772
chr1	1246350	1246485
chr1	1246842	1246980
chr1	1247432	1247549
chr1	1247865	1247998
chr1	1248172	1248417
chr1	1248427	1248560
chr1	1249035	1249235
chr1	1249305	1249442
chr1	1251165	1251397
chr1	1254160	1254294
chr1	1254415	1254613
chr1	1256445	1256580
chr1	1257515	1257647
chr1	1258497	1258625
chr1	1259027	1259332
chr1	1259360	1261421
chr1	1261422	1261868
chr1	1262652	1262894
chr1	1263035	1263164
chr1	1263172	1263316
chr1	1264197	1264334
chr1	1265175	1265440
chr1	1265450	1265570
chr1	1266115	1266246
chr1	1266405	1266849
chr1	1267050	1267315
chr1	1267377	1267634
chr1	1267680	1267816
chr1	1268077	1268315
chr1	1268405	1268545
chr1	1268725	1268859
chr1	1268880	1269016
chr1	1269152	1269292
chr1	1269337	1269476
chr1	1270070	1270205
chr1	1270930	1271068
chr1	1271412	1271553
chr1	1271695	1271931
chr1	1272330	1272634
chr1	1273315	1273507
chr1	1273642	1273777
chr1	1274355	1274492
chr1	1275077	1275216
chr1	1275517	1275650
chr1	1275660	1275780
chr1	1275955	1276102
chr1	1277385	1277555
chr1	1277847	1278062
chr1	1280090	1280225
chr1	1280317	1280523
chr1	1280945	1281077
chr1	1281560	1281688
chr1	1282685	1282815
chr1	1283032	1285419
chr1	1286745	1287156
chr1	1287185	1287379
chr1	1287430	1288104
chr1	1288415	1291884
chr1	1291920	1292051
chr1	1292070	1292923
chr1	1293132	1294563
chr1	1294565	1294699
chr1	1294707	1295697
chr1	1295707	1295805
chr1	1295812	1295947
chr1	1295962	1296382
chr1	1296420	1296578
chr1	1296607	1296740
chr1	1296890	1297312
chr1	1297340	1297647
chr1	1297675	1297849
chr1	1302150	1302295
chr1	1306362	1306650
chr1	1306705	1307989
chr1	1309097	1309231
chr1	1309267	1309394
chr1	1309412	1309550
chr1	1309580	1311094
chr1	1311842	1311978
chr1	1312077	1312214
chr1	1313080	1313219
chr1	1321802	1321979
chr1	1322397	1322530
chr1	1322587	1322851
chr1	1322855	1322996
chr1	1323127	1323265
chr1	1326095	1326265
chr1	1327420	1327561
chr1	1327972	1328111
chr1	1328970	1329113
chr1	1333290	1333559
chr1	1333572	1336000
chr1	1336367	1336534
chr1	1336535	1336663
chr1	1337487	1337610
chr1	1338042	1338108
chr1	1341752	1343230
chr1	1344000	1344133
chr1	1345090	1345238
chr1	1347607	1347739
chr1	1348727	1348858
chr1	1353570	1353704
chr1	1355172	1356064
chr1	1356505	1356631
chr1	1356665	1356832
chr1	1356835	1356968
chr1	1357295	1357430
chr1	1357960	1358389
chr1	1360467	1360569
chr1	1360910	1361141
chr1	1361152	1361270
chr1	1361465	1361939
chr1	1361982	1363398
chr1	1363540	1363669
chr1	1364911	1365223
chr1	1365516	1366685
chr1	1366756	1366909
chr1	1366926	1367592
chr1	1367635	1370306
chr1	1370396	1370537
chr1	1370546	1371907
chr1	1372610	1372749
chr1	1372985	1373117
chr1	1373256	1373385
chr1	1373425	1373792
chr1	1374246	1374382
chr1	1374535	1374744
chr1	1375390	1375622
chr1	1375780	1376307
chr1	1376335	1376813
chr1	1376991	1377336
chr1	1377470	1377729
chr1	1377871	1378134
chr1	1380553	1380692
chr1	1383976	1384155
chr1	1384866	1385246
chr1	1385308	1385440
chr1	1387198	1387333
chr1	1388314	1388453
chr1	1389491	1389767
chr1	1389826	1389960
chr1	1390136	1390268
chr1	1390726	1390867
chr1	1390999	1391166
chr1	1392281	1392418
chr1	1395791	1396362
chr1	1397146	1397596
chr1	1397769	1397963
chr1	1397971	1398104
chr1	1398289	1398418
chr1	1403794	1403928
chr1	1404006	1404275
chr1	1406079	1406346
chr1	1406359	1408265
chr1	1410789	1410922
chr1	1411119	1411711
chr1	1412589	1412719
chr1	1412794	1412928
chr1	1413869	1414010
chr1	1415814	1415940
chr1	1417179	1417389
chr1	1417454	1417605
chr1	1419314	1419453
chr1	1420134	1420301
chr1	1420469	1420609
chr1	1421034	1421170
chr1	1421319	1421456
chr1	1423729	1423853
chr1	1425659	1425887
chr1	1431439	1431578
chr1	1440254	1440535
chr1	1440739	1441137
chr1	1444194	1444533
chr1	1444824	1445206
chr1	1446229	1446760
chr1	1446774	1448998
chr1	1449019	1449327
chr1	1449594	1450258
chr1	1451074	1451179
chr1	1451319	1451460
chr1	1454084	1454224
chr1	1455239	1455453
chr1	1455584	1455724
chr1	1456809	1456947
chr1	1456979	1457086
chr1	1458114	1458249
chr1	1458339	1458470
chr1	1458674	1458803
chr1	1458974	1459102
chr1	1460264	1460404
chr1	1460409	1460536
chr1	1460604	1460737
chr1	1462689	1462823
chr1	1462894	1463022
chr1	1463999	1464136
chr1	1464449	1464583
chr1	1464739	1464872
chr1	1465124	1465259
chr1	1468389	1468524
chr1	1468904	1469224
chr1	1469719	1469853
chr1	1470104	1470231
chr1	1470744	1471091
chr1	1471144	1471277
chr1	1471874	1472008
chr1	1472019	1472195
chr1	1473084	1473513
chr1	1473679	1473821
chr1	1474164	1474292
chr1	1474334	1474485
chr1	1474904	1476446
chr1	1476489	1476729
chr1	1476789	1476916
chr1	1476959	1477259
chr1	1477559	1477680
chr1	1477864	1477999
chr1	1478104	1478241
chr1	1478599	1479060
chr1	1479164	1479375
chr1	1480540	1480673
chr1	1483064	1483325
chr1	1486394	1486532
chr1	1487004	1487142
chr1	1487199	1487336
chr1	1487389	1487611
chr1	1488514	1488650
chr1	1489479	1489617
chr1	1489734	1489865
chr1	1490150	1490284
chr1	1490609	1490748
chr1	1490749	1490984
chr1	1492454	1492524
chr1	1494574	1494799
chr1	1496344	1496478
chr1	1496734	1497007
chr1	1498014	1498146
chr1	1499639	1499770
chr1	1500025	1500161
chr1	1500899	1501029
chr1	1502539	1502828
chr1	1507076	1507173
chr1	1508921	1509182
chr1	1509216	1511102
chr1	1513809	1513945
chr1	1521524	1521874
chr1	1525356	1525554
chr1	1532216	1532513
chr1	1532514	1532938
chr1	1532941	1533307
chr1	1533784	1533926
chr1	1534324	1536380
chr1	1537476	1537609
chr1	1537766	1537975
chr1	1538010	1539000
chr1	1539341	1539475
chr1	1539855	1539985
chr1	1542360	1542721
chr1	1542995	1543167
chr1	1545625	1545746
chr1	1545770	1545966
chr1	1546440	1546575
chr1	1546625	1546762
chr1	1546825	1546950
chr1	1549125	1549429
chr1	1549480	1550141
chr1	1550405	1552182
chr1	1552730	1552857
chr1	1553345	1553478
chr1	1555330	1555464
chr1	1556640	1556773
chr1	1558030	1558166
chr1	1558555	1558796
chr1	1558870	1559010
chr1	1559090	1559232
chr1	1560470	1560972
chr1	1561540	1561757
chr1	1562045	1562182
chr1	1562330	1562462
chr1	1562470	1562605
chr1	1562705	1562843
chr1	1562905	1563153
chr1	1563435	1563574
chr1	1564050	1564274
chr1	1564295	1569005
chr1	1571735	1571868
chr1	1572015	1572155
chr1	1572395	1572532
chr1	1573120	1573253
chr1	1580384	1580527
chr1	1581535	1581666
chr1	1582944	1583089
chr1	1586815	1586951
chr1	1589680	1591052
chr1	1591289	1591366
chr1	1591380	1591695
chr1	1593809	1593946
chr1	1594155	1594371
chr1	1594420	1594822
chr1	1597020	1597153
chr1	1597399	1597784
chr1	1599920	1600050
chr1	1600915	1601276
chr1	1601315	1601446
chr1	1602424	1603089
chr1	1603789	1604011
chr1	1604240	1604369
chr1	1606139	1606432
chr1	1606499	1606627
chr1	1607194	1607660
chr1	1608820	1608917
chr1	1609150	1610190
chr1	1610239	1610771
chr1	1611869	1612055
chr1	1612379	1612506
chr1	1613646	1613770
chr1	1613846	1614061
chr1	1615151	1615331
chr1	1615671	1615810
chr1	1617761	1617969
chr1	1622486	1622748
chr1	1622751	1625151
chr1	1626461	1626701
chr1	1628181	1628332
chr1	1629461	1629597
chr1	1630676	1630814
chr1	1630926	1631274
chr1	1633316	1633443
chr1	1634966	1635100
chr1	1635581	1635718
chr1	1636126	1636367
chr1	1638246	1638383
chr1	1639021	1639135
chr1	1639286	1639415
chr1	1639686	1639816
chr1	1640636	1640774
chr1	1642009	1642144
chr1	1643569	1643764
chr1	1644771	1644901
chr1	1646821	1646957
chr1	1649394	1649527
chr1	1655001	1656298
chr1	1656579	1656646
chr1	1656879	1656988
chr1	1659946	1660783
chr1	1663794	1663932
chr1	1666754	1666873
chr1	1668449	1668584
chr1	1669066	1669281
chr1	1669354	1669483
chr1	1672539	1672700
chr1	1675884	1676025
chr1	1676026	1677619
chr1	1677621	1678421
chr1	1678679	1678952
chr1	1680164	1680304
chr1	1681854	1681987
chr1	1683111	1683244
chr1	1683286	1683422
chr1	1683676	1683939
chr1	1683996	1684167
chr1	1684246	1684470
chr1	1685486	1685630
chr1	1685656	1686151
chr1	1687416	1687600
chr1	1687664	1687802
chr1	1688061	1688196
chr1	1688319	1688490
chr1	1688826	1689081
chr1	1689384	1689523
chr1	1689544	1689798
chr1	1689819	1689961
chr1	1690201	1690915
chr1	1691759	1692106
chr1	1693306	1693438
chr1	1695069	1695216
chr1	1695334	1696089
chr1	1696301	1696920
chr1	1706818	1706954
chr1	1707083	1707218
chr1	1707310	1707485
chr1	1707493	1707741
chr1	1708528	1708707
chr1	1708956	1709274
chr1	1709303	1711015
chr1	1711190	1711449
chr1	1711465	1711944
chr1	1711963	1712092
chr1	1712118	1712255
chr1	1712338	1712717
chr1	1712720	1713060
chr1	1713063	1713205
chr1	1713458	1714205
chr1	1714208	1714673
chr1	1714693	1714781
chr1	1714783	1715086
chr1	1717765	1717900
chr1	1718741	1718917
chr1	1719533	1720031
chr1	1720478	1720613
chr1	1727728	1727864
chr1	1729383	1729698
chr1	1731348	1731494
chr1	1735821	1735961
chr1	1747178	1747317
chr1	1750493	1750610
chr1	1755398	1755674
chr1	1758586	1758904
chr1	1765001	1765186
chr1	1765250	1765488
chr1	1765528	1765686
chr1	1765695	1765938
chr1	1773083	1773255
chr1	1773411	1773483
chr1	1774088	1774422
chr1	1774440	1774576
chr1	1778560	1778692
chr1	1778706	1778833
chr1	1779288	1779451
chr1	1779473	1779578
chr1	1788666	1788811
chr1	1789358	1789497
chr1	1789666	1789795
chr1	1789858	1789994
chr1	1790071	1790427
chr1	1790705	1790881
chr1	1790925	1791089
chr1	1791110	1791176
chr1	1792145	1792341
chr1	1795825	1796019
chr1	1796058	1796356
chr1	1797010	1797108
chr1	1801025	1801210
chr1	1804198	1804328
chr1	1807390	1807519
chr1	1812211	1812600
chr1	1813426	1813569
chr1	1815131	1815272
chr1	1815336	1815408
chr1	1819898	1820032
chr1	1820331	1820500
chr1	1820595	1820734
chr1	1820858	1820948
chr1	1821121	1823615
chr1	1823653	1824263
chr1	1825800	1826744
chr1	1827508	1827634
chr1	1828718	1828890
chr1	1830516	1831648
chr1	1833016	1833120
chr1	1833436	1833764
chr1	1837526	1837651
chr1	1837715	1838117
chr1	1838191	1838398
chr1	1838451	1838585
chr1	1838616	1838871
chr1	1838971	1839167
chr1	1839891	1840859
chr1	1841105	1841490
chr1	1843881	1844014
chr1	1844745	1844875
chr1	1845340	1845471
chr1	1845876	1846227
chr1	1846281	1846412
chr1	1846531	1846667
chr1	1847806	1847944
chr1	1848581	1848716
chr1	1849006	1849374
chr1	1850041	1851690
chr1	1851716	1851979
chr1	1852011	1852463
chr1	1852546	1852674
chr1	1854405	1854646
chr1	1855141	1855384
chr1	1855921	1856233
chr1	1856446	1856590
chr1	1857446	1857585
chr1	1857970	1858180
chr1	1858221	1858356
chr1	1859181	1859320
chr1	1859371	1859503
chr1	1860066	1860201
chr1	1860271	1860406
chr1	1861620	1861991
chr1	1868441	1868573
chr1	1868576	1868708
chr1	1870440	1870583
chr1	1871096	1871349
chr1	1871755	1871865
chr1	1871896	1872103
chr1	1872571	1872789
chr1	1873116	1873642
chr1	1873686	1873818
chr1	1874076	1874208
chr1	1874286	1874619
chr1	1874685	1874817
chr1	1874830	1875216
chr1	1875286	1876055
chr1	1877470	1877619
chr1	1877666	1877802
chr1	1878340	1878466
chr1	1878506	1878637
chr1	1886441	1886620
chr1	1886706	1886936
chr1	1888216	1888357
chr1	1888381	1888519
chr1	1889041	1889281
chr1	1889556	1890000
chr1	1890091	1890223
chr1	1891111	1892661
chr1	1893441	1893571
chr1	1895001	1895281
chr1	1896361	1896623
chr1	1897522	1897657
chr1	1897661	1897838
chr1	1897896	1898036
chr1	1901011	1901143
chr1	1903301	1903503
chr1	1905016	1905152
chr1	1905516	1905684
chr1	1906266	1906405
chr1	1906562	1906692
chr1	1906881	1907019
chr1	1907037	1907468
chr1	1907597	1907725
chr1	1909036	1909169
chr1	1910366	1910516
chr1	1910521	1910667
chr1	1911002	1911189
chr1	1911321	1911546
chr1	1911997	1912252
chr1	1912542	1912679
chr1	1913181	1913326
chr1	1913462	1913610
chr1	1913731	1913874
chr1	1914057	1914189
chr1	1914532	1914775
chr1	1916276	1916413
chr1	1916657	1916785
chr1	1916827	1916964
chr1	1917847	1917983
chr1	1919942	1920433
chr1	1920606	1920863
chr1	1921387	1921597
chr1	1921641	1922048
chr1	1922066	1922205
chr1	1922236	1922647
chr1	1927691	1928131
chr1	1928386	1928575
chr1	1932271	1932377
chr1	1934782	1935674
chr1	1936546	1936782
chr1	1941887	1942669
chr1	1945897	1946080
chr1	1946257	1946405
chr1	1946412	1946749
chr1	1946807	1947231
chr1	1949289	1949419
chr1	1949839	1951576
chr1	1952997	1953174
chr1	1953352	1953458
chr1	1955057	1955194
chr1	1955704	1955832
chr1	1956912	1957875
chr1	1959374	1959551
chr1	1959564	1959886
chr1	1960624	1960756
chr1	1960887	1961182
chr1	1961562	1961813
chr1	1961952	1962155
chr1	1963737	1963863
chr1	1963904	1964036
chr1	1964999	1965130
chr1	1969267	1969405
chr1	1972709	1972848
chr1	1974372	1974541
chr1	1974597	1975005
chr1	1976044	1976738
chr1	1977257	1978312
chr1	1978377	1978623
chr1	1978647	1978885
chr1	1978894	1979325
chr1	1979892	1980059
chr1	1980692	1983101
chr1	1983509	1983656
chr1	1983709	1983840
chr1	1985432	1985572
chr1	1986082	1986334
chr1	1987062	1987197
chr1	1988614	1988876
chr1	1990719	1991118
chr1	1991454	1991593
chr1	1991979	1992114
chr1	1992164	1992303
chr1	1992327	1992463
chr1	1992469	1992607
chr1	1992619	1992762
chr1	1992952	1993085
chr1	1993447	1993586
chr1	1998649	1998788
chr1	1998799	1998936
chr1	1998987	1999115
chr1	1999119	1999257
chr1	1999467	1999603
chr1	2000394	2000572
chr1	2000622	2000748
chr1	2001589	2001720
chr1	2002272	2002398
chr1	2002449	2002588
chr1	2002657	2002794
chr1	2002819	2002957
chr1	2003132	2004283
chr1	2004284	2004418
chr1	2004574	2004700
chr1	2004902	2005626
chr1	2005964	2006103
chr1	2006399	2006537
chr1	2006597	2006731
chr1	2006832	2006976
chr1	2008299	2008434
chr1	2008444	2008657
chr1	2010597	2010739
chr1	2010897	2011159
chr1	2011859	2011984
chr1	2012164	2012295
chr1	2012369	2012512
chr1	2013439	2013581
chr1	2013682	2013821
chr1	2013862	2014004
chr1	2014184	2014440
chr1	2014482	2014701
chr1	2015752	2015887
chr1	2015912	2016046
chr1	2016722	2017084
chr1	2017859	2017994
chr1	2018039	2018140
chr1	2018184	2018328
chr1	2019462	2019594
chr1	2020524	2020634
chr1	2020804	2021070
chr1	2022892	2023331
chr1	2023364	2023539
chr1	2023729	2023962
chr1	2024537	2024664
chr1	2025139	2025277
chr1	2025377	2025514
chr1	2025704	2025851
chr1	2026129	2026266
chr1	2026417	2026654
chr1	2027510	2027642
chr1	2027924	2028055
chr1	2028145	2028275
chr1	2028954	2029082
chr1	2030404	2030542
chr1	2030754	2030882
chr1	2031860	2032281
chr1	2032300	2032441
chr1	2034254	2034355
chr1	2035229	2035362
chr1	2035395	2035525
chr1	2035679	2036848
chr1	2037415	2037547
chr1	2038309	2038446
chr1	2038525	2038726
chr1	2038874	2039005
chr1	2039605	2039743
chr1	2040029	2040474
chr1	2040904	2041302
chr1	2041704	2041835
chr1	2042979	2043105
chr1	2043384	2043523
chr1	2043634	2044131
chr1	2045345	2045482
chr1	2045615	2045752
chr1	2046439	2046572
chr1	2046635	2047030
chr1	2047059	2048025
chr1	2048885	2049015
chr1	2053024	2053138
chr1	2053269	2053445
chr1	2054359	2054538
chr1	2054569	2054770
chr1	2055564	2056044
chr1	2056049	2056180
chr1	2056429	2056793
chr1	2056819	2056973
chr1	2057374	2057513
chr1	2058049	2058291
chr1	2058294	2059149
chr1	2059949	2060053
chr1	2060169	2060305
chr1	2060575	2060680
chr1	2061779	2061906
chr1	2062600	2062733
chr1	2063635	2065464
chr1	2065534	2065770
chr1	2065940	2066081
chr1	2066109	2066243
chr1	2066364	2066695
chr1	2066924	2067316
chr1	2067444	2067782
chr1	2068765	2069369
chr1	2069595	2069939
chr1	2070005	2070103
chr1	2071144	2071459
chr1	2071599	2071735
chr1	2073844	2073972
chr1	2073979	2074467
chr1	2076599	2076989
chr1	2077564	2078027
chr1	2078054	2078313
chr1	2079979	2081094
chr1	2081610	2081892
chr1	2081920	2082634
chr1	2082644	2083195
chr1	2084180	2084666
chr1	2084669	2084891
chr1	2085174	2085303
chr1	2085460	2085598
chr1	2085650	2085824
chr1	2088644	2088786
chr1	2089324	2089459
chr1	2089489	2089629
chr1	2089864	2089995
chr1	2090644	2091144
chr1	2092330	2092441
chr1	2092460	2092601
chr1	2092790	2092922
chr1	2094114	2094312
chr1	2094425	2094562
chr1	2096514	2096791
chr1	2097090	2097231
chr1	2098865	2098998
chr1	2099410	2099545
chr1	2099680	2099945
chr1	2100114	2100287
chr1	2100305	2100496
chr1	2100799	2101060
chr1	2101414	2101552
chr1	2102114	2102248
chr1	2103099	2103231
chr1	2103510	2103719
chr1	2104155	2104297
chr1	2104420	2104563
chr1	2104574	2104711
chr1	2104725	2104954
chr1	2105089	2105226
chr1	2105275	2105451
chr1	2105555	2106798
chr1	2107345	2107528
chr1	2107609	2107739
chr1	2108680	2108822
chr1	2109075	2109212
chr1	2109325	2109459
chr1	2109754	2110074
chr1	2111264	2111404
chr1	2111800	2112257
chr1	2113844	2113977
chr1	2115190	2115328
chr1	2116219	2116351
chr1	2116390	2116666
chr1	2116679	2116820
chr1	2116905	2117166
chr1	2117365	2117493
chr1	2117670	2117801
chr1	2118070	2118202
chr1	2118230	2118366
chr1	2119464	2119607
chr1	2119934	2120058
chr1	2120779	2121961
chr1	2122534	2122669
chr1	2123644	2124008
chr1	2124984	2125294
chr1	2125494	2127028
chr1	2127034	2127238
chr1	2127449	2127581
chr1	2130315	2131257
chr1	2133555	2133798
chr1	2135295	2137457
chr1	2137610	2137738
chr1	2138380	2138509
chr1	2138690	2138823
chr1	2138885	2139025
chr1	2139110	2139365
chr1	2139590	2139725
chr1	2139840	2140023
chr1	2140055	2140184
chr1	2140495	2140622
chr1	2142480	2142607
chr1	2143625	2145799
chr1	2146220	2146358
chr1	2147455	2147592
chr1	2155669	2155796
chr1	2156339	2156462
chr1	2158159	2162206
chr1	2162235	2164274
chr1	2164325	2165215
chr1	2165269	2166219
chr1	2166340	2166473
chr1	2168265	2168473
chr1	2168474	2169471
chr1	2170894	2171025
chr1	2171154	2171318
chr1	2171645	2172399
chr1	2173504	2173641
chr1	2174659	2174977
chr1	2177510	2177647
chr1	2177650	2178401
chr1	2179865	2180248
chr1	2180629	2180770
chr1	2181969	2182682
chr1	2183300	2183652
chr1	2185670	2185805
chr1	2186449	2186845
chr1	2186930	2187061
chr1	2187130	2187376
chr1	2187390	2187538
chr1	2187695	2188558
chr1	2188709	2189092
chr1	2189514	2189856
chr1	2190345	2190916
chr1	2191235	2191473
chr1	2191494	2191769
chr1	2193399	2193524
chr1	2193675	2193811
chr1	2193989	2194122
chr1	2198694	2198955
chr1	2200825	2201040
chr1	2201180	2201320
chr1	2201960	2202095
chr1	2202873	2203113
chr1	2203523	2203714
chr1	2205155	2205284
chr1	2205330	2205571
chr1	2205708	2205977
chr1	2206595	2206963
chr1	2207313	2207449
chr1	2207465	2207914
chr1	2208035	2208307
chr1	2209073	2209426
chr1	2209620	2209850
chr1	2209895	2210030
chr1	2210143	2210953
chr1	2210993	2211158
chr1	2211235	2211528
chr1	2212930	2213077
chr1	2213898	2214038
chr1	2214173	2214316
chr1	2216200	2216337
chr1	2218368	2218618
chr1	2219268	2219405
chr1	2219835	2220122
chr1	2220255	2220648
chr1	2220688	2221272
chr1	2221318	2221694
chr1	2221750	2223072
chr1	2223138	2223363
chr1	2224615	2224865
chr1	2225050	2225211
chr1	2225235	2225377
chr1	2225793	2226098
chr1	2227820	2228392
chr1	2229053	2229187
chr1	2229853	2230049
chr1	2230190	2230337
chr1	2230495	2230995
chr1	2231505	2233317
chr1	2233335	2233721
chr1	2234223	2234365
chr1	2234368	2234502
chr1	2234685	2234822
chr1	2234838	2235016
chr1	2235308	2235540
chr1	2235588	2235731
chr1	2236125	2236250
chr1	2236378	2237263
chr1	2237478	2237623
chr1	2237733	2237872
chr1	2237930	2238104
chr1	2238270	2238404
chr1	2238653	2238793
chr1	2238828	2239132
chr1	2239565	2239834
chr1	2240123	2240371
chr1	2240410	2240549
chr1	2241590	2243325
chr1	2243380	2243519
chr1	2243675	2247505
chr1	2248148	2248313
chr1	2248660	2248787
chr1	2249553	2249684
chr1	2249833	2249969
chr1	2250078	2250201
chr1	2250338	2250685
chr1	2250738	2250910
chr1	2251508	2251641
chr1	2251955	2252088
chr1	2252448	2252587
chr1	2252738	2252899
chr1	2252928	2253399
chr1	2253420	2253646
chr1	2253670	2254313
chr1	2254515	2254658
chr1	2254690	2254824
chr1	2256220	2256449
chr1	2257400	2257539
chr1	2257840	2257969
chr1	2258085	2258230
chr1	2258305	2258452
chr1	2259000	2259232
chr1	2259250	2259485
chr1	2259810	2259953
chr1	2262010	2262390
chr1	2262410	2262551
chr1	2262865	2262992
chr1	2263370	2263501
chr1	2263600	2263744
chr1	2263990	2264136
chr1	2264290	2264420
chr1	2264540	2264677
chr1	2265815	2265949
chr1	2266075	2266261
chr1	2266295	2266499
chr1	2266530	2266658
chr1	2266865	2267002
chr1	2267160	2267296
chr1	2268405	2268543
chr1	2268595	2268733
chr1	2269810	2270052
chr1	2270450	2270586
chr1	2270595	2270733
chr1	2270740	2270876
chr1	2271045	2271176
chr1	2271215	2271347
chr1	2271355	2271493
chr1	2271610	2271739
chr1	2273525	2273660
chr1	2273670	2273803
chr1	2273835	2274010
chr1	2274670	2274805
chr1	2274900	2275023
chr1	2275905	2276040
chr1	2276305	2276645
chr1	2276905	2277041
chr1	2279390	2279488
chr1	2279670	2279801
chr1	2281155	2281290
chr1	2282540	2282673
chr1	2282790	2282927
chr1	2282995	2283132
chr1	2284100	2284238
chr1	2284440	2284574
chr1	2284755	2284887
chr1	2285055	2285222
chr1	2286400	2286532
chr1	2286550	2286684
chr1	2287675	2287815
chr1	2288100	2288520
chr1	2291320	2291450
chr1	2301950	2302077
chr1	2303904	2304035
chr1	2304094	2304440
chr1	2304999	2305132
chr1	2305924	2306297
chr1	2307699	2307833
chr1	2307844	2307983
chr1	2310020	2310163
chr1	2310164	2310397
chr1	2312420	2312548
chr1	2312599	2313721
chr1	2313759	2314477
chr1	2314604	2314739
chr1	2315334	2315469
chr1	2316290	2316562
chr1	2316585	2316722
chr1	2318560	2318706
chr1	2318729	2318961
chr1	2319445	2319686
chr1	2319734	2319870
chr1	2321204	2321435
chr1	2321810	2321951
chr1	2322440	2324586
chr1	2325110	2325328
chr1	2327584	2327845
chr1	2328785	2328919
chr1	2328985	2329247
chr1	2329495	2329665
chr1	2332009	2332230
chr1	2333489	2333625
chr1	2333632	2333815
chr1	2333954	2334209
chr1	2334292	2334434
chr1	2334717	2335031
chr1	2335282	2335420
chr1	2335432	2335674
chr1	2335832	2336106
chr1	2336122	2336259
chr1	2336337	2336464
chr1	2336509	2336644
chr1	2336664	2336792
chr1	2337137	2337412
chr1	2337507	2337636
chr1	2337647	2337783
chr1	2337817	2338051
chr1	2338149	2338279
chr1	2338677	2338811
chr1	2339527	2339655
chr1	2339822	2340274
chr1	2340282	2340415
chr1	2341269	2341407
chr1	2342029	2342166
chr1	2343234	2345053
chr1	2345074	2345230
chr1	2345269	2346420
chr1	2346692	2346760
chr1	2346947	2347764
chr1	2347772	2348336
chr1	2349487	2350271
chr1	2357572	2357705
chr1	2359402	2359526
chr1	2359592	2359728
chr1	2359862	2360144
chr1	2360937	2361546
chr1	2361819	2361957
chr1	2362062	2362335
chr1	2362342	2362478
chr1	2362522	2362741
chr1	2363544	2363682
chr1	2364997	2365137
chr1	2365274	2365407
chr1	2365427	2365562
chr1	2365679	2366209
chr1	2368552	2368674
chr1	2370992	2371129
chr1	2371754	2372108
chr1	2373322	2373462
chr1	2373787	2373923
chr1	2374592	2375838
chr1	2376052	2376177
chr1	2377349	2377725
chr1	2377734	2378868
chr1	2378902	2380003
chr1	2381234	2381370
chr1	2381559	2381689
chr1	2382527	2382656
chr1	2382682	2382838
chr1	2383304	2383750
chr1	2385247	2385373
chr1	2386394	2386519
chr1	2386897	2387044
chr1	2387324	2387737
chr1	2387744	2388137
chr1	2389572	2389706
chr1	2390637	2390770
chr1	2391054	2391396
chr1	2391769	2391908
chr1	2394237	2395247
chr1	2396407	2396542
chr1	2397472	2397611
chr1	2397797	2400411
chr1	2400462	2401052
chr1	2401067	2401445
chr1	2401452	2402684
chr1	2403642	2403771
chr1	2404837	2404962
chr1	2406217	2406354
chr1	2406654	2406869
chr1	2407237	2407370
chr1	2407594	2407785
chr1	2408429	2408566
chr1	2409267	2409403
chr1	2409634	2409941
chr1	2409947	2410079
chr1	2410824	2411314
chr1	2411317	2411459
chr1	2411539	2411718
chr1	2412677	2412813
chr1	2413647	2413771
chr1	2415134	2415272
chr1	2415282	2415524
chr1	2415897	2416040
chr1	2418382	2418522
chr1	2421784	2421911
chr1	2423814	2424509
chr1	2424592	2425555
chr1	2425627	2426103
chr1	2427589	2428159
chr1	2428207	2428379
chr1	2428799	2429078
chr1	2429929	2430322
chr1	2431324	2431960
chr1	2432555	2432691
chr1	2432995	2433130
chr1	2433160	2433291
chr1	2433989	2434121
chr1	2434154	2434280
chr1	2434420	2434552
chr1	2434770	2434935
chr1	2435019	2435154
chr1	2435179	2435307
chr1	2435494	2435701
chr1	2435760	2435904
chr1	2436150	2436288
chr1	2436815	2436959
chr1	2436989	2437276
chr1	2437600	2437731
chr1	2437774	2438102
chr1	2439360	2439494
chr1	2439839	2440067
chr1	2440069	2440207
chr1	2440214	2440350
chr1	2440370	2440510
chr1	2440530	2440662
chr1	2441954	2442084
chr1	2443515	2443647
chr1	2444365	2444524
chr1	2444589	2444719
chr1	2445290	2445601
chr1	2445709	2445843
chr1	2446010	2446139
chr1	2446615	2446750
chr1	2446914	2447048
chr1	2447785	2447932
chr1	2448415	2448546
chr1	2448879	2449144
chr1	2449155	2449288
chr1	2449474	2449610
chr1	2449924	2450092
chr1	2450140	2450274
chr1	2450344	2450472
chr1	2450619	2450787
chr1	2450998	2451115
chr1	2451338	2451578
chr1	2452108	2452239
chr1	2452780	2452915
chr1	2452938	2453075
chr1	2454153	2454298
chr1	2454640	2454948
chr1	2454995	2455370
chr1	2455448	2455737
chr1	2455768	2455993
chr1	2456373	2456504
chr1	2456788	2458708
chr1	2459168	2459293
chr1	2459630	2462659
chr1	2462690	2462829
chr1	2463068	2463205
chr1	2463220	2463356
chr1	2463808	2463938
chr1	2465340	2465616
chr1	2465750	2466026
chr1	2466028	2466346
chr1	2467030	2467171
chr1	2467220	2467352
chr1	2469440	2469577
chr1	2470793	2470901
chr1	2470905	2471041
chr1	2471673	2471914
chr1	2471928	2472809
chr1	2473045	2473379
chr1	2474475	2474615
chr1	2474868	2476690
chr1	2476693	2476996
chr1	2477068	2479488
chr1	2479495	2479698
chr1	2479743	2480025
chr1	2480265	2480626
chr1	2480660	2481317
chr1	2481483	2482223
chr1	2482378	2484861
chr1	2484873	2489121
chr1	2490835	2491006
chr1	2491153	2491251
chr1	2493410	2493643
chr1	2494728	2494828
chr1	2496153	2496272
chr1	2496458	2496799
chr1	2497578	2497722
chr1	2497968	2498106
chr1	2498565	2498670
chr1	2498808	2498906
chr1	2499193	2499306
chr1	2499398	2499515
chr1	2499718	2499871
chr1	2500613	2500747
chr1	2500750	2500942
chr1	2501160	2501271
chr1	2501283	2501385
chr1	2501460	2501580
chr1	2501650	2502122
chr1	2502718	2502891
chr1	2504180	2504286
chr1	2505075	2505231
chr1	2505953	2506125
chr1	2506425	2506536
chr1	2507000	2507582
chr1	2507593	2507841
chr1	2507878	2507977
chr1	2508953	2510140
chr1	2510310	2510666
chr1	2511218	2511330
chr1	2512390	2512502
chr1	2512995	2513351
chr1	2513669	2513734
chr1	2513925	2514163
chr1	2514585	2514682
chr1	2514930	2515074
chr1	2515104	2515242
chr1	2515429	2515847
chr1	2516149	2516281
chr1	2516340	2519507
chr1	2519854	2519988
chr1	2520244	2520364
chr1	2520440	2520579
chr1	2521774	2521906
chr1	2522269	2522444
chr1	2523025	2523265
chr1	2523650	2523848
chr1	2523939	2524032
chr1	2524049	2524557
chr1	2524665	2525021
chr1	2525075	2525750
chr1	2525780	2525972
chr1	2526685	2526798
chr1	2526889	2527017
chr1	2527194	2527325
chr1	2527419	2527565
chr1	2527619	2527721
chr1	2528070	2528179
chr1	2528620	2528742
chr1	2528945	2529263
chr1	2529294	2529506
chr1	2529835	2529976
chr1	2530495	2530608
chr1	2530640	2530743
chr1	2531315	2531416
chr1	2532139	2532220
chr1	2532389	2532672
chr1	2532849	2532962
chr1	2533190	2533291
chr1	2533489	2533601
chr1	2533645	2533761
chr1	2534034	2534147
chr1	2534739	2534861
chr1	2534915	2535146
chr1	2535374	2535505
chr1	2535564	2535670
chr1	2535695	2535795
chr1	2535834	2536043
chr1	2536584	2536713
chr1	2537034	2537141
chr1	2537284	2537648
chr1	2537654	2537895
chr1	2538150	2538255
chr1	2538295	2538412
chr1	2538825	2538936
chr1	2538949	2539059
chr1	2539119	2539239
chr1	2539260	2539655
chr1	2539734	2539836
chr1	2539844	2539962
chr1	2540209	2540426
chr1	2540875	2541147
chr1	2541174	2541318
chr1	2541750	2542955
chr1	2544579	2544692
chr1	2546169	2546277
chr1	2551600	2551702
chr1	2552015	2552107
chr1	2553479	2553687
chr1	2553699	2553803
chr1	2554609	2554996
chr1	2555014	2555160
chr1	2555579	2555690
chr1	2556065	2556181
chr1	2556649	2556888
chr1	2557314	2557437
chr1	2557474	2557580
chr1	2558245	2558371
chr1	2558679	2558791
chr1	2559254	2559510
chr1	2559535	2561194
chr1	2561224	2561335
chr1	2562110	2562239
chr1	2562649	2563348
chr1	2564120	2564223
chr1	2564270	2564397
chr1	2564405	2564684
chr1	2564825	2565069
chr1	2565199	2565331
chr1	2565715	2565847
chr1	2569964	2570090
chr1	2571164	2571302
chr1	2571770	2571878
chr1	2572184	2572304
chr1	2572650	2572786
chr1	2572845	2572983
chr1	2573385	2573524
chr1	2573525	2575458
chr1	2576895	2577034
chr1	2581479	2581593
chr1	2582795	2582976
chr1	2583159	2583369
chr1	2583405	2583535
chr1	2584415	2584599
chr1	2584904	2585089
chr1	2585800	2586362
chr1	2586415	2586573
chr1	2586620	2586853
chr1	2586900	2587119
chr1	2588059	2588219
chr1	2588244	2588597
chr1	2588754	2589218
chr1	2589294	2589622
chr1	2590275	2590760
chr1	2590850	2591026
chr1	2591100	2591299
chr1	2591309	2591501
chr1	2591709	2592087
chr1	2592234	2592769
chr1	2592774	2592951
chr1	2593195	2593400
chr1	2593424	2594290
chr1	2594294	2594475
[truncated: 605,984 more rows]
